# Supplementary material for: Venetoclax in Relapsed/Refractory Acute Myeloid Leukemia: Are Supporting Evidences Enough?
Source: Cancers (Basel). 2021 Dec 21;14(1):22. doi: 10.3390/cancers14010022 (PMC8750253; doi:10.3390/cancers14010022)
Supplement: Supplementary file 1 [file cancers-14-00022-s001.zip]

Archive with 1 entries (1 files):
- cancers-1448391-supplementary.pdf
